# Supplementary material for: Disparity in neonatal abstinence syndrome by race/ethnicity, socioeconomic status, and geography, in neonates ≥ 35 weeks gestational age
Source: PLoS One. 2023 Apr 5;18(4):e0284040. doi: 10.1371/journal.pone.0284040 (PMC10075424; doi:10.1371/journal.pone.0284040)
Supplement: S1 Table — (XLSX) [file pone.0284040.s001.xlsx]

## Sheet: S1 Table
S1 Table. Predictive margins for factors related to the White/Black NAS disparity*
Factor	White								Black
		Margin	SE	T	P	95% CI				Margin	SE	T	P	95% CI
Sex	Male	0.0185181	0.0006275	29.51	0	0.0172879	0.0197484		Male	0.0182286	0.000976	18.68	0	0.0163152	0.0201419
	Female	0.0185349	0.0006803	27.25	0	0.0172013	0.0198685		Female	0.0153488	0.0009485	16.18	0	0.0134894	0.0172083
Hospital bedsize	Small	0.0155053	0.0008417	18.42	0	0.0138551	0.0171556		Small	0.0032493	0.0008267	3.93	0	0.0016285	0.0048701
	Medium	0.0188703	0.000976	19.33	0	0.0169568	0.0207838		Medium	0.0039972	0.0005904	6.77	0	0.0028397	0.0051546
	Large	0.0191955	0.0007748	24.77	0	0.0176765	0.0207146		Large	0.0042855	0.0004587	9.34	0	0.0033861	0.0051849
Hospital location/teaching status	Rural	0.0114282	0.0015213	7.51	0	0.0084457	0.0144106		Rural	0.0009512	0.0012287	0.77	0.439	-0.0014578	0.0033601
	Urban non-teaching	0.0145215	0.0008983	16.17	0	0.0127604	0.0162826		Urban non-teaching	0.0039776	0.0008016	4.96	0	0.002406	0.0055492
	Urban teaching	0.0203596	0.0007322	27.81	0	0.0189242	0.0217951		Urban teaching	0.0044014	0.0003407	12.92	0	0.0037334	0.0050694
Hospital Region	Northeast	0.0219299	0.0015636	14.02	0	0.0188644	0.0249954		Northeast	0.0053865	0.0010482	5.14	0	0.0033314	0.0074415
	Midwest	0.0167985	0.0008987	18.69	0	0.0150366	0.0185603		Midwest	0.0045659	0.0009187	4.97	0	0.0027649	0.006367
	South	0.0192459	0.0008594	22.39	0	0.017561	0.0209309		South	0.0028213	0.0004036	6.99	0	0.0020301	0.0036125
	West	0.0157081	0.0007008	22.41	0	0.0143341	0.017082		West	0.0046239	0.0009292	4.98	0	0.0028021	0.0064456
Payer type	Private	0.0032556	0.0002641	12.33	0	0.0027378	0.0037734		Private	0.0014705	0.0003264	4.5	0	0.0008306	0.0021104
	Medicaid	0.0378865	0.0012141	31.21	0	0.0355063	0.0402667		Medicaid	0.0073061	0.0005108	14.3	0	0.0063047	0.0083075
Quartile of median household income**	Quartile 1 (highest)	0.0165994	0.0006561	25.3	0	0.0153132	0.0178856		Quartile 1 (highest)	0.0027105	0.0006604	4.1	0	0.0014159	0.0040052
	Quartile 2	0.0166962	0.0007026	23.76	0	0.0153188	0.0180737		Quartile 2	0.0043047	0.0006753	6.37	0	0.0029808	0.0056287
	Quartile 3	0.0184942	0.0008414	21.98	0	0.0168447	0.0201437		Quartile 3	0.0039429	0.0006233	6.33	0	0.002721	0.0051648
	Quartile 4 (lowest)	0.022159	0.001163	19.05	0	0.0198789	0.0244391		Quartile 4 (lowest)	0.00511	0.0005109	10	0	0.0041084	0.0061116
Year	2016	0.0193179	0.0007622	25.35	0	0.0178237	0.0208122		2016	0.0039743	0.0004833	8.22	0	0.0030268	0.0049217
	2019	0.0177463	0.0007657	23.18	0	0.0162452	0.0192474		2019	0.0041121	0.0004624	8.89	0	0.0032056	0.0050186
*Multivariable generalized linear regression models (data used for Figure 1)
	Model: svy: glm nas i.wvb##(i.female i.bedsize i.locteach i.hosp_region i.payer i.qinc i.year), link(identity)
** Based on patient's ZIP Code
