# Supplementary material for: Disparity in neonatal abstinence syndrome by race/ethnicity, socioeconomic status, and geography, in neonates ≥ 35 weeks gestational age
Source: PLoS One. 2023 Apr 5;18(4):e0284040. doi: 10.1371/journal.pone.0284040 (PMC10075424; doi:10.1371/journal.pone.0284040)
Supplement: S2 Table — (XLSX) [file pone.0284040.s002.xlsx]

## Sheet: S2 Table
S2 Table. Predictive margins for factors related to the White/Hispanic NAS disparity*
Factor	White								Hispanic
		Margin	SE	T	P	95% CI				Margin	SE	T	P	95% CI
Sex	Male	0.0182288	0.0006111	29.83	0	0.0170307	0.0194268		Male	0.0031797	0.0003307	9.61	0	0.0025313	0.003828
	Female	0.0182455	0.0006664	27.38	0	0.0169391	0.0195519		Female	0.0029864	0.0003854	7.75	0	0.0022309	0.0037419
Hospital bedsize	Small	0.0152003	0.0008404	18.09	0	0.0135528	0.0168478		Small	0.0028584	0.0006807	4.2	0	0.0015238	0.0041929
	Medium	0.0185653	0.0009712	19.12	0	0.0166612	0.0204694		Medium	0.0028204	0.0005244	5.38	0	0.0017923	0.0038485
	Large	0.0188905	0.0007566	24.97	0	0.0174072	0.0203739		Large	0.0032669	0.0003804	8.59	0	0.002521	0.0040127
Hospital location/teaching status	Rural	0.0111538	0.0015175	7.35	0	0.0081787	0.0141288		Rural	0.0054295	0.002414	2.25	0.025	0.0006969	0.010162
	Urban non-teaching	0.0142471	0.0008928	15.96	0	0.0124969	0.0159974		Urban non-teaching	0.0019322	0.0005392	3.58	0	0.0008751	0.0029892
	Urban teaching	0.0200852	0.0007167	28.02	0	0.0186802	0.0214903		Urban teaching	0.003178	0.0003202	9.92	0	0.0025501	0.0038058
Hospital Region	Northeast	0.0219349	0.0015679	13.99	0	0.018861	0.0250087		Northeast	0.0030834	0.0007108	4.34	0	0.00169	0.0044768
	Midwest	0.0168034	0.0009051	18.56	0	0.0150289	0.0185779		Midwest	0.0030504	0.0009196	3.32	0.001	0.0012475	0.0048532
	South	0.0192509	0.0008587	22.42	0	0.0175674	0.0209344		South	0.002971	0.0006561	4.53	0	0.0016848	0.0042573
	West	0.015713	0.0006953	22.6	0	0.0143499	0.0170761		West	0.0032413	0.0004401	7.36	0	0.0023784	0.0041041
Payer type	Private	0.002847	0.000241	11.82	0	0.0023746	0.0033194		Private	0.0008664	0.0003039	2.85	0.004	0.0002706	0.0014621
	Medicaid	0.0374779	0.0011984	31.27	0	0.0351285	0.0398273		Medicaid	0.0058629	0.0004458	13.15	0	0.0049889	0.006737
Quartile of median household income**	Quartile 1 (highest)	0.0164272	0.0006375	25.77	0	0.0151774	0.017677		Quartile 1 (highest)	0.003169	0.0005686	5.57	0	0.0020542	0.0042837
	Quartile 2	0.016524	0.0006955	23.76	0	0.0151605	0.0178876		Quartile 2	0.0025523	0.0004289	5.95	0	0.0017115	0.0033931
	Quartile 3	0.018322	0.0008424	21.75	0	0.0166705	0.0199734		Quartile 3	0.002356	0.0004277	5.51	0	0.0015176	0.0031944
	Quartile 4 (lowest)	0.0219868	0.0011587	18.97	0	0.0197151	0.0242585		Quartile 4 (lowest)	0.004362	0.0005492	7.94	0	0.0032853	0.0054387
Year	2016	0.0190261	0.0007479	25.44	0	0.0175599	0.0204924		2016	0.0025022	0.0004867	5.14	0	0.001548	0.0034565
	2019	0.0174545	0.0007549	23.12	0	0.0159744	0.0189345		2019	0.0036662	0.0004171	8.79	0	0.0028484	0.004484
*Multivariable generalized linear regression models (data used for Figure 2)
	Model: svy: glm nas i.wvh##(i.female i.bedsize i.locteach i.hosp_region i.payer i.qinc i.year), link(identity)
** Based on patient's ZIP Code
