# Supplementary material for: Disparity in neonatal abstinence syndrome by race/ethnicity, socioeconomic status, and geography, in neonates ≥ 35 weeks gestational age
Source: PLoS One. 2023 Apr 5;18(4):e0284040. doi: 10.1371/journal.pone.0284040 (PMC10075424; doi:10.1371/journal.pone.0284040)
Supplement: S3 Table — (XLSX) [file pone.0284040.s003.xlsx]

## Sheet: S3 Table
S3 Table. Predictive margins for factors related to the Black/Hispanic NAS disparity*
Factor	Black								Hispanic
		Margin	SE	T	P	95% CI				Margin	SE	T	P	95% CI
Sex	Male	0.0065434	0.0005032	13	0	0.0055569	0.0075299		Male	0.0046825	0.0004247	11.03	0	0.0038498	0.0055152
	Female	0.005349	0.0004792	11.16	0	0.0044096	0.0062885		Female	0.0044892	0.0004606	9.75	0	0.0035862	0.0053923
Hospital bedsize	Small	0.0051432	0.0008361	6.15	0	0.0035039	0.0067825		Small	0.004349	0.000678	6.41	0	0.0030196	0.0056784
	Medium	0.005891	0.0006447	9.14	0	0.0046269	0.0071551		Medium	0.004311	0.0004999	8.62	0	0.0033309	0.0052912
	Large	0.0061794	0.0005344	11.56	0	0.0051317	0.007227		Large	0.0047575	0.0005146	9.25	0	0.0037486	0.0057664
Hospital location/teaching status	Rural	0.0027083	0.0011982	2.26	0.024	0.000359	0.0050575		Rural	0.0069672	0.0024173	2.88	0.004	0.0022279	0.0117065
	Urban non-teaching	0.0057347	0.0008319	6.89	0	0.0041037	0.0073657		Urban non-teaching	0.0034699	0.0005388	6.44	0	0.0024136	0.0045262
	Urban teaching	0.0061585	0.0004466	13.79	0	0.005283	0.0070341		Urban teaching	0.0047157	0.0004412	10.69	0	0.0038508	0.0055807
Hospital Region	Northeast	0.0073842	0.0010862	6.8	0	0.0052547	0.0095138		Northeast	0.0045908	0.0006853	6.7	0	0.0032471	0.0059345
	Midwest	0.0065637	0.0009375	7	0	0.0047257	0.0084017		Midwest	0.0045578	0.0009415	4.84	0	0.002712	0.0064036
	South	0.004819	0.0004359	11.06	0	0.0039644	0.0056736		South	0.0044784	0.0007155	6.26	0	0.0030757	0.0058812
	West	0.0066216	0.0009717	6.81	0	0.0047166	0.0085267		West	0.0047487	0.0005274	9	0	0.0037146	0.0057827
Payer type	Private	0.0018853	0.0003618	5.21	0	0.0011759	0.0025947		Private	0.0010941	0.0003009	3.64	0	0.0005042	0.0016841
	Medicaid	0.0077209	0.0005237	14.74	0	0.0066941	0.0087478		Medicaid	0.0060907	0.000494	12.33	0	0.0051221	0.0070592
Quartile of median household income**	Quartile 1 (highest)	0.0043449	0.0007251	5.99	0	0.0029233	0.0057665		Quartile 1 (highest)	0.0044331	0.0006255	7.09	0	0.0032067	0.0056595
	Quartile 2	0.0059392	0.0007223	8.22	0	0.0045229	0.0073554		Quartile 2	0.0038164	0.0004638	8.23	0	0.002907	0.0047258
	Quartile 3	0.0055773	0.0006891	8.09	0	0.0042262	0.0069285		Quartile 3	0.0036201	0.0004394	8.24	0	0.0027585	0.0044816
	Quartile 4 (lowest)	0.0067444	0.0005714	11.8	0	0.0056241	0.0078647		Quartile 4 (lowest)	0.0056261	0.0006197	9.08	0	0.0044111	0.0068411
Year	2016	0.0058961	0.0005269	11.19	0	0.0048632	0.006929		2016	0.0039868	0.0004898	8.14	0	0.0030265	0.0049471
	2019	0.0060339	0.000552	10.93	0	0.0049518	0.0071161		2019	0.0051508	0.0005505	9.36	0	0.0040714	0.0062301
*Multivariable generalized linear regression models (data used for Figure 3)
	Model: svy: glm nas i.bvh##(i.female i.bedsize i.locteach i.hosp_region i.payer i.qinc i.year), link(identity)
** Based on patient's ZIP Code
